# Supplementary material for: Serological Evidence of Flavivirus Exposure and Limited Avian Influenza Exposure in Urban House Martins from Southwestern Spain
Source: Animals (Basel). 2026 Mar 13;16(6):913. doi: 10.3390/ani16060913 (PMC13023242; doi:10.3390/ani16060913)
Supplement: Supplementary file 1 [file animals-16-00913-s001.zip]

Archive with 9 entries (8 files):
- Supplementary material_Revised /
- Supplementary material_Revised /Table S1.xlsx
- __MACOSX/Supplementary material_Revised /._Table S1.xlsx
- Supplementary material_Revised /Table S4.xlsx
- __MACOSX/Supplementary material_Revised /._Table S4.xlsx
- Supplementary material_Revised /Table S3.xlsx
- __MACOSX/Supplementary material_Revised /._Table S3.xlsx
- Supplementary material_Revised /Table S2.xlsx
- __MACOSX/Supplementary material_Revised /._Table S2.xlsx
