# Supplementary material for: Serological Evidence of Flavivirus Exposure and Limited Avian Influenza Exposure in Urban House Martins from Southwestern Spain
Source: Animals (Basel). 2026 Mar 13;16(6):913. doi: 10.3390/ani16060913 (PMC13023242; doi:10.3390/ani16060913)
Supplement: Supplementary file 1 [file animals-16-00913-s001.zip › Supplementary material_Revised /Table S1.xlsx]

## Sheet: Samples
ID	AGE	YEAR	SERUM SAMPLE Flavivirus	SERUM SAMPLE AIV	SWAB SAMPLE	RESULTS ELISA Flavivirus	S/N_FLV	RESULTS ELISA AIV	S/N_AIV	TITER_AIV	Result RT-qPCR
A1	ADULT	2023	YES	YES	YES	Negative	91	Negative	0.841	669	Negative
A2	ADULT	2023	YES	YES	YES	Negative	96	Negative	0.825	682	Negative
A3	ADULT	2023	YES	YES	YES	Negative	93	Negative	0.766	734	Negative
A4	ADULT	2023	NO	NO	YES	-	-	-	-	450	Negative
A5	ADULT	2023	YES	YES	YES	Positive	15	Negative	1.251	450	Negative
A6	ADULT	2023	YES	YES	YES	Positive	29	Negative	0.758	742	Negative
A7	ADULT	2023	YES	YES	YES	Negative	109	Negative	0.757	743	Negative
A8	ADULT	2023	YES	YES	YES	Negative	94	Negative	0.803	700	Negative
A9	ADULT	2023	YES	YES	YES	Negative	89	Negative	0.765	735	Negative
A10	ADULT	2023	YES	YES	YES	Negative	93	Negative	0.712	790	Negative
A11	ADULT	2023	YES	YES	YES	Negative	103	Negative	0.795	708	Negative
A12	ADULT	2023	YES	YES	YES	Negative	90	Negative	0.819	686	Negative
A13	ADULT	2023	YES	YES	YES	Positive	14	Negative	0.77	730	Negative
A14	ADULT	2023	YES	YES	YES	Positive	17	Negative	0.661	851	Negative
A15	ADULT	2023	NO	NO	YES	-	-	-	-	690	Negative
A16	ADULT	2023	NO	YES	YES	-	-	Negative	0.815	690	Negative
A17	ADULT	2023	YES	YES	YES	Negative	116	Negative	0.817	688	Negative
A18	ADULT	2023	YES	YES	YES	Negative	115	Negative	0.852	660	Negative
A19	ADULT	2023	YES	YES	YES	Negative	93	Negative	0.718	783	Negative
A20	ADULT	2023	YES	YES	YES	Negative	115	Negative	0.72	781	Negative
A21	ADULT	2023	YES	YES	YES	Negative	112	Negative	0.796	706	Negative
A22	ADULT	2023	YES	YES	YES	Positive	23	Negative	0.624	901	Negative
A23	ADULT	2023	YES	YES	YES	Positive	11	Negative	0.616	912	Negative
A24	ADULT	2023	YES	YES	YES	Negative	123	Negative	0.759	741	Negative
A25	ADULT	2023	YES	YES	YES	Positive	11	Negative	0.771	729	Negative
A26	ADULT	2023	YES	YES	YES	Positive	11	Negative	0.668	842	Negative
A27	ADULT	2023	YES	YES	YES	Positive	12	Negative	0.766	734	Negative
A28	ADULT	2023	YES	YES	YES	Positive	25	Negative	0.804	700	Negative
A29	ADULT	2023	YES	YES	YES	Negative	94	Negative	0.821	685	Negative
A30	ADULT	2023	YES	YES	YES	Positive	28	Negative	0.755	745	Negative
A31	ADULT	2023	NO	NO	YES	-	-	-	-	698	Negative
A32	ADULT	2023	YES	YES	YES	Negative	109	Negative	0.744	756	Negative
A33	ADULT	2023	YES	YES	YES	Positive	32	Negative	0.748	752	Negative
A34	ADULT	2023	YES	YES	YES	Negative	125	Negative	0.806	698	Negative
A35	ADULT	2023	YES	YES	YES	Negative	109	Negative	0.722	779	Negative
A36	ADULT	2023	YES	YES	YES	Positive	12	Negative	0.778	723	Negative
A37	ADULT	2023	YES	YES	YES	Negative	115	Negative	0.804	700	Negative
A38	ADULT	2023	YES	YES	YES	Positive	21	Negative	0.848	663	Negative
A39	ADULT	2023	YES	YES	YES	Negative	106	Negative	0.814	691	Negative
A40	ADULT	2023	YES	YES	YES	Negative	100	Negative	0.708	795	Negative
A41	ADULT	2023	YES	YES	YES	Negative	138	Negative	0.823	683	Negative
A42	ADULT	2023	YES	YES	YES	Positive	30	Negative	0.773	728	Negative
A43	ADULT	2023	NO	YES	YES	-	-	Negative	0.708	795	Negative
A44	ADULT	2023	YES	YES	YES	Negative	118	Negative	0.877	641	Negative
A45	ADULT	2023	YES	YES	YES	Negative	113	Negative	0.867	649	Negative
A46	ADULT	2023	YES	YES	YES	Negative	118	Negative	0.885	635	Negative
A47	ADULT	2023	YES	YES	YES	Negative	108	Negative	0.857	656	Negative
A48	ADULT	2023	YES	YES	YES	Negative	119	Negative	0.951	591	Negative
A49	ADULT	2023	YES	YES	YES	Negative	105	Negative	0.975	577	Negative
A50	ADULT	2023	YES	YES	YES	Negative	125	Negative	0.67	839	Negative
A51	ADULT	2023	YES	NO	YES	Negative	121	-	-	-	Negative
A52	ADULT	2023	NO	YES	YES	-	-	Negative	0.668	842	Negative
A53	ADULT	2023	YES	YES	YES	Negative	109	Negative	0.656	858	Negative
A54	ADULT	2023	YES	YES	YES	Negative	115	Negative	0.989	569	Negative
A55	ADULT	2023	YES	YES	YES	Positive	8	Negative	0.629	894	Negative
A56	ADULT	2023	YES	YES	YES	Positive	19	Negative	0.678	830	Negative
A57	ADULT	2023	YES	YES	YES	Negative	95	Positive	0.591	951	Negative
A58	ADULT	2023	YES	YES	NO	Negative	115	Positive	0.52	1082	-
A59	ADULT	2023	NO	YES	NO	-	-	Positive	0.595	946	-
A60	ADULT	2023	YES	YES	NO	Negative	116	Negative	0.678	830	-
A61	ADULT	2023	YES	YES	NO	Positive	20	Negative	1.017	553	-
A63	ADULT	2023	YES	YES	NO	Positive	30	Negative	0.921	611	-
A64	ADULT	2023	YES	YES	NO	Negative	112	Negative	1.087	517	-
A65	ADULT	2023	YES	YES	NO	Negative	121	Negative	1.111	506	-
A66	ADULT	2023	YES	YES	NO	Negative	113	Negative	0.991	568	-
A67	ADULT	2023	NO	YES	NO	-	-	Negative	0.926	607	-
A68	ADULT	2023	YES	YES	NO	Positive	14	Negative	1.055	533	-
A69	ADULT	2023	NO	YES	NO	-	-	Negative	1.112	506	-
A70	ADULT	2023	YES	YES	NO	Negative	112	Negative	0.901	624	-
A71	ADULT	2023	YES	YES	NO	Negative	117	Negative	1.091	515	-
A72	ADULT	2023	YES	YES	NO	Negative	112	Negative	0.999	563	-
A73	ADULT	2023	YES	YES	NO	Negative	112	Negative	1.099	512	-
A74	ADULT	2023	YES	YES	NO	Negative	111	Negative	0.952	591	-
A75	ADULT	2023	YES	YES	NO	Negative	117	Negative	1.058	531	-
A76	ADULT	2023	YES	YES	NO	Negative	119	Negative	0.973	578	-
A77	ADULT	2023	YES	YES	NO	Negative	108	Negative	1.088	517	-
A78	ADULT	2023	YES	YES	NO	Negative	118	Negative	0.776	725	-
A79	ADULT	2023	YES	YES	NO	Negative	129	Negative	1.07	526	-
A80	ADULT	2023	NO	YES	NO	-	-	Negative	0.95	591	-
A81	ADULT	2023	NO	YES	NO	-	-	Negative	1.02	551	-
A82	ADULT	2023	YES	YES	NO	Negative	144	Negative	1.02	551	-
A83	ADULT	2023	YES	YES	NO	Negative	118	Negative	1.031	545	-
A84	ADULT	2023	YES	YES	NO	Negative	128	Negative	1.004	560	-
A85	ADULT	2023	YES	YES	NO	Negative	126	Negative	1.081	520	-
A86	ADULT	2023	NO	YES	NO	-	-	Negative	1.001	562	-			r
A87	ADULT	2023	YES	YES	NO	Negative	150	Negative	1.031	545	-
A88	ADULT	2023	NO	YES	NO	-	-	Negative	1.004	560	-
A89	ADULT	2023	YES	YES	NO	Negative	105	Negative	1.081	520	-
A90	ADULT	2023	YES	YES	NO	Negative	123	Negative	0.944	596	-
A91	ADULT	2023	YES	YES	NO	Doubtful	48	Negative	0.994	566	-
A92	ADULT	2023	YES	YES	NO	Negative	133	Negative	1.005	560	-
A93	ADULT	2023	YES	YES	NO	Negative	123	Negative	1.082	520	-
A94	ADULT	2023	NO	YES	NO	-	-	Negative	1.042	540	-
A95	ADULT	2023	YES	YES	NO	Negative	118	Negative	1.124	500	-
A96	ADULT	2023	YES	YES	NO	Negative	116	Negative	1.069	526	-
A97	ADULT	2023	YES	YES	NO	Negative	54	Negative	1.055	533	-
A98	ADULT	2023	YES	YES	NO	Negative	108	Negative	0.886	635	-
A99	ADULT	2023	NO	YES	NO	-	-	Negative	0.759	741	-
A100	ADULT	2023	YES	YES	NO	Negative	125	Negative	1.026	548	-
A101	ADULT	2023	NO	YES	NO	-	-	Negative	1.034	544	-
A102	ADULT	2023	YES	YES	YES	Negative	99	Negative	0.957	588	Negative
B1	RECAPTURED	2023	YES	YES	YES	Negative	129	Negative	0.64	879	Negative
B2	RECAPTURED	2023	YES	YES	YES	Negative	130	Negative	0.684	822	Negative
B3	RECAPTURED	2023	NO	NO	YES	-	-	-	-	-	Negative
B4	RECAPTURED	2023	YES	YES	YES	Negative	123	Negative	0.666	844	Negative
B5	RECAPTURED	2023	NO	NO	YES	-	-	-	-	-	Negative
B6	RECAPTURED	2023	YES	YES	YES	Negative	129	Negative	0.624	901	Negative
B7	RECAPTURED	2023	YES	YES	YES	Negative	140	Negative	0.691	813	Negative
B8	RECAPTURED	2023	NO	YES	YES	-	-	Positive	0.591	951	Negative
B9	RECAPTURED	2023	NO	YES	YES	-	-	Negative	0.672	837	Negative
B10	RECAPTURED	2023	NO	NO	YES	-	-	-	-	-	Negative
B11	RECAPTURED	2023	NO	NO	YES	-	-	-	-	-	Negative
B12	RECAPTURED	2023	YES	YES	YES	Negative	98	Negative	0.681	826	Negative
B13	RECAPTURED	2023	NO	NO	YES	-	-	-	-	-	Negative
B14	RECAPTURED	2023	NO	NO	YES	-	-	-	-	-	Negative
B15	RECAPTURED	2023	NO	NO	YES	-	-	-	-	-	Negative
B16	RECAPTURED	2023	NO	NO	YES	-	-	-	-	-	Negative
B17	RECAPTURED	2023	YES	YES	YES	Negative	126	Negative	0.667	843	Negative
B18	RECAPTURED	2023	NO	NO	YES	-	-	-	-	-	Negative
B19	RECAPTURED	2023	NO	NO	YES	-	-	-	-	-	Negative
B20	RECAPTURED	2023	NO	NO	YES	-	-	-	-	-	Negative
B21	RECAPTURED	2023	NO	NO	YES	-	-	-	-	-	Negative
B22	RECAPTURED	2023	YES	YES	YES	Positive	10	Negative	0.71	792	Negative
B23	RECAPTURED	2023	NO	NO	YES	-	-	-	-	-	Negative
B24	RECAPTURED	2023	YES	YES	YES	Negative	97	Negative	0.649	866	Negative
B25	RECAPTURED	2023	NO	NO	YES	-	-	-	-	-	Negative
B26	RECAPTURED	2023	YES	YES	YES	Negative	91	Negative	0.69	815	Negative
B27	RECAPTURED	2023	YES	YES	YES	Negative	109	Negative	0.697	807	Negative
B28	RECAPTURED	2023	NO	NO	YES	-	-	-	-	-	Negative
B29	RECAPTURED	2023	YES	YES	YES	Positive	11	Negative	1.022	550	Negative
B30	RECAPTURED	2023	NO	NO	YES	-	-	-	-	-	Negative
B31	RECAPTURED	2023	NO	NO	YES	-	-	-	-	-	Negative
B32	RECAPTURED	2023	YES	YES	YES	Negative	99	Negative	0.7	557	Negative
B33	RECAPTURED	2023	NO	NO	YES	-	-	-	-	-	Negative
B34	RECAPTURED	2023	NO	NO	YES	-	-	-	-	-	Negative
B35	RECAPTURED	2023	YES	YES	YES	Positive	18	Negative	1.01	804	Negative
B36	RECAPTURED	2023	NO	NO	YES	-	-	-	-	-	Negative
B37	RECAPTURED	2023	NO	NO	YES	-	-	-	-	-	Negative
B38	RECAPTURED	2023	YES	YES	YES	Negative	95	Negative	0.932	603	Negative
B39	RECAPTURED	2023	YES	YES	YES	Negative	103	Negative	0.904	622	Negative
B40	RECAPTURED	2023	YES	YES	NO	Negative	113	Negative	0.906	620	-
B41	RECAPTURED	2023	NO	NO	YES	-	-	-	-	-	Negative
B42	RECAPTURED	2023	YES	YES	YES	Negative	99	Negative	1.001	562	Negative
B43	RECAPTURED	2023	NO	YES	NO	-	-	Negative	0.891	631	-
B44	RECAPTURED	2023	NO	YES	NO	-	-	Negative	0.939	599	-
B45	RECAPTURED	2023	NO	YES	NO	-	-	Negative	0.963	584	-
B46	RECAPTURED	2023	NO	YES	NO	-	-	Negative	0.951	592	-
B47	RECAPTURED	2023	YES	YES	NO	Negative	94	Negative	0.925	608	-
B48	RECAPTURED	2023	YES	YES	NO	Negative	73	Negative	1.049	536	-
B49	RECAPTURED	2023	YES	YES	NO	Positive	14	Negative	1.001	562	-
B50	RECAPTURED	2023	NO	YES	NO	-	-	Negative	1.004	560	-
B51	RECAPTURED	2023	NO	YES	NO	-	-	Negative	0.99	568	-
B52	RECAPTURED	2023	NO	YES	NO	-	-	Negative	2.292	245	-
B53	RECAPTURED	2023	NO	YES	NO	-	-	Negative	0.862	653	-
B54	RECAPTURED	2023	NO	YES	NO	-	-	Negative	0.986	570	-
B55	RECAPTURED	2023	NO	YES	NO	-	-	Negative	1.087	517	-
B56	RECAPTURED	2023	YES	YES	NO	Positive	34	Negative	0.973	578	-
B57	RECAPTURED	2023	YES	YES	NO	Positive	39	Negative	1.097	512	-
B58	RECAPTURED	2023	YES	YES	NO	Negative	121	Negative	1.049	536	-
B59	RECAPTURED	2023	NO	YES	NO	-	-	Negative	1.075	523	-
B60	RECAPTURED	2023	YES	YES	NO	Positive	10	Negative	1.07	526	-
B61	RECAPTURED	2023	NO	YES	NO	-	-	Negative	1.043	539	-
B62	RECAPTURED	2023	YES	YES	NO	Negative	120	Negative	0.874	643	-
B63	RECAPTURED	2023	YES	YES	NO	Negative	125	Negative	0.931	604	-
B64	RECAPTURED	2023	YES	YES	NO	Positive	17	Negative	0.981	573	-
B65	RECAPTURED	2023	NO	YES	NO	-	-	Negative	1.018	552	-
B66	RECAPTURED	2023	NO	YES	NO	-	-	Negative	0.918	613	-
B67	RECAPTURED	2023	NO	YES	NO	-	-	Negative	0.991	567	-
B68	RECAPTURED	2023	YES	YES	NO	Negative	105	Negative	1.023	550	-
B69	RECAPTURED	2023	YES	YES	NO	Negative	101	Negative	0.982	573	-
C1	JUVENILE	2023	NO	NO	YES	-	-	-	-	-	Negative
C2	JUVENILE	2023	NO	NO	YES	-	-	-	-	-	Negative
C3	JUVENILE	2023	NO	NO	YES	-	-	-	-	-	Negative
C4	JUVENILE	2023	NO	NO	YES	-	-	-	-	-	Negative
C5	JUVENILE	2023	NO	NO	YES	-	-	-	-	-	Negative
C6	JUVENILE	2023	NO	NO	YES	-	-	-	-	-	Negative
C7	JUVENILE	2023	NO	NO	YES	-	-	-	-	-	Negative
C8	JUVENILE	2023	NO	NO	YES	-	-	-	-	-	Negative
C9	JUVENILE	2023	NO	NO	YES	-	-	-	-	-	Negative
C10	JUVENILE	2023	NO	NO	YES	-	-	-	-	-	Negative
C11	JUVENILE	2023	NO	NO	YES	-	-	-	-	-	Negative
C12	JUVENILE	2023	NO	NO	YES	-	-	-	-	-	Negative
C13	JUVENILE	2023	NO	NO	YES	-	-	-	-	-	Negative
C14	JUVENILE	2023	NO	NO	YES	-	-	-	-	-	Negative
C15	JUVENILE	2023	NO	NO	YES	-	-	-	-	-	Negative
C16	JUVENILE	2023	NO	NO	YES	-	-	-	-	-	Negative
C17	JUVENILE	2023	NO	NO	YES	-	-	-	-	-	Negative
C18	JUVENILE	2023	NO	NO	YES	-	-	-	-	-	Negative
C19	JUVENILE	2023	NO	NO	YES	-	-	-	-	-	Negative
C20	JUVENILE	2023	NO	NO	YES	-	-	-	-	-	Negative
C21	JUVENILE	2023	NO	NO	YES	-	-	-	-	-	Negative
C22	JUVENILE	2023	NO	NO	YES	-	-	-	-	-	Negative
C23	JUVENILE	2023	NO	NO	YES	-	-	-	-	-	Negative
C24	JUVENILE	2023	NO	NO	YES	-	-	-	-	-	Negative
C25	JUVENILE	2023	NO	NO	YES	-	-	-	-	-	Negative
C26	JUVENILE	2023	NO	NO	YES	-	-	-	-	-	Negative
C27	JUVENILE	2023	NO	NO	YES	-	-	-	-	-	Negative
C28	JUVENILE	2023	NO	NO	YES	-	-	-	-	-	Negative
C29	JUVENILE	2023	NO	NO	YES	-	-	-	-	-	Negative
C30	JUVENILE	2023	NO	NO	YES	-	-	-	-	-	Negative
C31	JUVENILE	2023	NO	NO	YES	-	-	-	-	-	Negative
C32	JUVENILE	2023	NO	NO	YES	-	-	-	-	-	Negative
C33	JUVENILE	2023	NO	NO	YES	-	-	-	-	-	Negative
C34	JUVENILE	2023	NO	NO	YES	-	-	-	-	-	Negative
C35	JUVENILE	2023	NO	NO	YES	-	-	-	-	-	Negative
C36	JUVENILE	2023	NO	NO	YES	-	-	-	-	-	Negative
C37	JUVENILE	2023	NO	NO	YES	-	-	-	-	-	Negative
C38	JUVENILE	2023	NO	NO	YES	-	-	-	-	-	Negative
C39	JUVENILE	2023	NO	NO	YES	-	-	-	-	-	Negative
C40	JUVENILE	2023	NO	NO	YES	-	-	-	-	-	Negative
C41	JUVENILE	2023	NO	NO	YES	-	-	-	-	-	Negative
C42	JUVENILE	2023	NO	NO	YES	-	-	-	-	-	Negative
C43	JUVENILE	2023	NO	NO	YES	-	-	-	-	-	Negative
C44	JUVENILE	2023	NO	NO	YES	-	-	-	-	-	Negative
C45	JUVENILE	2023	NO	NO	YES	-	-	-	-	-	Negative
C46	JUVENILE	2023	NO	NO	YES	-	-	-	-	-	Negative
C47	JUVENILE	2023	NO	NO	YES	-	-	-	-	-	Negative
C48	JUVENILE	2023	NO	NO	YES	-	-	-	-	-	Negative
C49	JUVENILE	2023	NO	NO	YES	-	-	-	-	-	Negative
C50	JUVENILE	2023	NO	NO	YES	-	-	-	-	-	Negative
C51	JUVENILE	2023	NO	NO	YES	-	-	-	-	-	Negative
C52	JUVENILE	2023	NO	NO	YES	-	-	-	-	-	Negative
C53	JUVENILE	2023	NO	NO	YES	-	-	-	-	-	Negative
AI_1	JUVENILE	2024	NO	YES	NO	-	-	Negative	0.891	631	-
AI_3	JUVENILE	2024	NO	YES	NO	-	-	Negative	0.82	686	-
AI_6	JUVENILE	2024	NO	YES	NO	-	-	Negative	0.753	747	-
AI_7	JUVENILE	2024	NO	YES	NO	-	-	Negative	0.85	662	-
AI_8	JUVENILE	2024	NO	YES	NO	-	-	Negative	0.783	718	-
AI_9	JUVENILE	2024	NO	YES	NO	-	-	Negative	0.85	662	-
AI_10	JUVENILE	2024	NO	YES	NO	-	-	Negative	0.752	748	-
AI_11	JUVENILE	2024	NO	YES	NO	-	-	Negative	0.802	701	-
AI_12	JUVENILE	2024	NO	YES	NO	-	-	Negative	0.799	704	-
AI_13	JUVENILE	2024	NO	YES	NO	-	-	Negative	0.827	680	-
AI_14	JUVENILE	2024	NO	YES	NO	-	-	Negative	0.744	755	-
AI_15	JUVENILE	2024	NO	YES	NO	-	-	Negative	0.74	760	-
AI_16	JUVENILE	2024	NO	YES	NO	-	-	Negative	0.738	762	-
AI_17	JUVENILE	2024	NO	YES	NO	-	-	Negative	0.774	727	-
AI_18	JUVENILE	2024	NO	YES	NO	-	-	Negative	0.82	685	-
AI_19	JUVENILE	2024	NO	YES	NO	-	-	Negative	0.731	769	-
AI_21	JUVENILE	2024	NO	YES	NO	-	-	Negative	0.756	744	-
AI_22	JUVENILE	2024	NO	YES	NO	-	-	Negative	0.772	728	-
AI_23	JUVENILE	2024	NO	YES	NO	-	-	Negative	0.761	739	-
AI_24	JUVENILE	2024	NO	YES	NO	-	-	Negative	0.746	753	-
AI_25	JUVENILE	2024	NO	YES	NO	-	-	Negative	0.711	791	-
AI_26	JUVENILE	2024	NO	YES	NO	-	-	Negative	0.786	715	-
AI_27	JUVENILE	2024	NO	YES	NO	-	-	Negative	0.744	756	-
AI_28	JUVENILE	2024	NO	YES	NO	-	-	Negative	0.649	866	-
AI_29	JUVENILE	2024	NO	YES	NO	-	-	Negative	0.749	751	-
AI_30	JUVENILE	2024	NO	YES	NO	-	-	Negative	0.78	721	-
AI_31	JUVENILE	2024	NO	YES	NO	-	-	Negative	0.676	832	-
AI_32	JUVENILE	2024	NO	YES	NO	-	-	Negative	0.76	740	-
AI_33	JUVENILE	2024	NO	YES	NO	-	-	Negative	0.608	924	-
AI_34	JUVENILE	2024	NO	YES	NO	-	-	Negative	0.74	760	-
AI_35	JUVENILE	2024	NO	YES	NO	-	-	Negative	0.735	765	-
AI_37	JUVENILE	2024	NO	YES	NO	-	-	Negative	0.693	812	-
AI_38	JUVENILE	2024	NO	YES	NO	-	-	Negative	0.735	765	-
AI_40	JUVENILE	2024	NO	YES	NO	-	-	Negative	0.751	749	-
AI_41	JUVENILE	2024	NO	YES	NO	-	-	Negative	0.655	859	-
AI_42	JUVENILE	2024	NO	YES	NO	-	-	Negative	0.643	874	-
AI_43	JUVENILE	2024	NO	YES	NO	-	-	Negative	0.66	852	-
AI_44	JUVENILE	2024	NO	YES	NO	-	-	Negative	0.887	634	-
AI_45	JUVENILE	2024	NO	YES	NO	-	-	Negative	0.709	793	-
AI_46	JUVENILE	2024	NO	YES	NO	-	-	Negative	0.72	781	-
AI_47	JUVENILE	2024	NO	YES	NO	-	-	Negative	0.632	889	-
AI_48	JUVENILE	2024	NO	YES	NO	-	-	Negative	0.787	714	-
AI_49	JUVENILE	2024	NO	YES	NO	-	-	Negative	0.727	774	-
