# Supplementary material for: Serological Evidence of Flavivirus Exposure and Limited Avian Influenza Exposure in Urban House Martins from Southwestern Spain
Source: Animals (Basel). 2026 Mar 13;16(6):913. doi: 10.3390/ani16060913 (PMC13023242; doi:10.3390/ani16060913)
Supplement: Supplementary file 1 [file animals-16-00913-s001.zip › Supplementary material_Revised /Table S4.xlsx]

## Sheet: Results ELISA Flavivirus
ID	Age	YEAR	RESULTS ELISA Flavivirus	S/N_FLV
A1	ADULT	2023	Negative	91
A2	ADULT	2023	Negative	96
A3	ADULT	2023	Negative	93
A5	ADULT	2023	Positive	15
A6	ADULT	2023	Positive	29
A7	ADULT	2023	Negative	109
A8	ADULT	2023	Negative	94
A9	ADULT	2023	Negative	89
A10	ADULT	2023	Negative	93
A11	ADULT	2023	Negative	103
A12	ADULT	2023	Negative	90
A13	ADULT	2023	Positive	14
A14	ADULT	2023	Positive	17
A17	ADULT	2023	Negative	116
A18	ADULT	2023	Negative	115
A19	ADULT	2023	Negative	93
A20	ADULT	2023	Negative	115
A21	ADULT	2023	Negative	112
A22	ADULT	2023	Positive	23
A23	ADULT	2023	Positive	11
A24	ADULT	2023	Negative	123
A25	ADULT	2023	Positive	11
A26	ADULT	2023	Positive	11
A27	ADULT	2023	Positive	12
A28	ADULT	2023	Positive	25
A29	ADULT	2023	Negative	94
A30	ADULT	2023	Positive	28
A32	ADULT	2023	Negative	109
A33	ADULT	2023	Positive	32
A34	ADULT	2023	Negative	125
A35	ADULT	2023	Negative	109
A36	ADULT	2023	Positive	12
A37	ADULT	2023	Negative	115
A38	ADULT	2023	Positive	21
A39	ADULT	2023	Negative	106
A40	ADULT	2023	Negative	100
A41	ADULT	2023	Negative	138
A42	ADULT	2023	Positive	30
A44	ADULT	2023	Negative	118
A45	ADULT	2023	Negative	113
A46	ADULT	2023	Negative	118
A47	ADULT	2023	Negative	108
A48	ADULT	2023	Negative	119
A49	ADULT	2023	Negative	105
A50	ADULT	2023	Negative	125
A51	ADULT	2023	Negative	121
A53	ADULT	2023	Negative	109
A54	ADULT	2023	Negative	115
A55	ADULT	2023	Positive	8
A56	ADULT	2023	Positive	19
A57	ADULT	2023	Negative	95
A58	ADULT	2023	Negative	115
A60	ADULT	2023	Negative	116
A61	ADULT	2023	Positive	20
A63	ADULT	2023	Positive	30
A64	ADULT	2023	Negative	112
A65	ADULT	2023	Negative	121
A66	ADULT	2023	Negative	113
A68	ADULT	2023	Positive	14
A70	ADULT	2023	Negative	112
A71	ADULT	2023	Negative	117
A72	ADULT	2023	Negative	112
A73	ADULT	2023	Negative	112
A74	ADULT	2023	Negative	111
A75	ADULT	2023	Negative	117
A76	ADULT	2023	Negative	119
A77	ADULT	2023	Negative	108
A78	ADULT	2023	Negative	118
A79	ADULT	2023	Negative	129
A82	ADULT	2023	Negative	144
A83	ADULT	2023	Negative	118
A84	ADULT	2023	Negative	128
A85	ADULT	2023	Negative	126
A87	ADULT	2023	Negative	150
A89	ADULT	2023	Negative	105
A90	ADULT	2023	Negative	123
A91	ADULT	2023	Doubtful	48
A92	ADULT	2023	Negative	133
A93	ADULT	2023	Negative	123
A95	ADULT	2023	Negative	118
A96	ADULT	2023	Negative	116
A97	ADULT	2023	Negative	54
A98	ADULT	2023	Negative	108
A100	ADULT	2023	Negative	125
A102	ADULT	2023	Negative	99
B1	RECAPTURED	2023	Negative	129
B2	RECAPTURED	2023	Negative	130
B4	RECAPTURED	2023	Negative	123
B6	RECAPTURED	2023	Negative	129
B7	RECAPTURED	2023	Negative	140
B12	RECAPTURED	2023	Negative	98
B17	RECAPTURED	2023	Negative	126
B22	RECAPTURED	2023	Positive	10
B24	RECAPTURED	2023	Negative	97
B26	RECAPTURED	2023	Negative	91
B27	RECAPTURED	2023	Negative	109
B29	RECAPTURED	2023	Positive	11
B32	RECAPTURED	2023	Negative	99
B35	RECAPTURED	2023	Positive	18
B38	RECAPTURED	2023	Negative	95
B39	RECAPTURED	2023	Negative	103
B40	RECAPTURED	2023	Negative	113
B42	RECAPTURED	2023	Negative	99
B47	RECAPTURED	2023	Negative	94
B48	RECAPTURED	2023	Negative	73
B49	RECAPTURED	2023	Positive	14
B56	RECAPTURED	2023	Positive	34
B57	RECAPTURED	2023	Positive	39
B58	RECAPTURED	2023	Negative	121
B60	RECAPTURED	2023	Positive	10
B62	RECAPTURED	2023	Negative	120
B63	RECAPTURED	2023	Negative	125
B64	RECAPTURED	2023	Positive	17
B68	RECAPTURED	2023	Negative	105
B69	RECAPTURED	2023	Negative	101
