# Supplementary material for: Serological Evidence of Flavivirus Exposure and Limited Avian Influenza Exposure in Urban House Martins from Southwestern Spain
Source: Animals (Basel). 2026 Mar 13;16(6):913. doi: 10.3390/ani16060913 (PMC13023242; doi:10.3390/ani16060913)
Supplement: Supplementary file 1 [file animals-16-00913-s001.zip › Supplementary material_Revised /Table S3.xlsx]

## Sheet: Results ELISA AIV
ID	AGE	YEAR	RESULTS ELISA AIV	S/N_AIV	TITER_AIV
A1	ADULT	2023	Negative	84.1	669
A2	ADULT	2023	Negative	82.5	682
A3	ADULT	2023	Negative	76.6	734
A5	ADULT	2023	Negative	125.1	450
A6	ADULT	2023	Negative	75.8	742
A7	ADULT	2023	Negative	75.7	743
A8	ADULT	2023	Negative	80.3	700
A9	ADULT	2023	Negative	76.5	735
A10	ADULT	2023	Negative	71.2	790
A11	ADULT	2023	Negative	79.5	708
A12	ADULT	2023	Negative	81.9	686
A13	ADULT	2023	Negative	77	730
A14	ADULT	2023	Negative	66.1	851
A16	ADULT	2023	Negative	81.5	690
A17	ADULT	2023	Negative	81.7	688
A18	ADULT	2023	Negative	85.2	660
A19	ADULT	2023	Negative	71.8	783
A20	ADULT	2023	Negative	72	781
A21	ADULT	2023	Negative	79.6	706
A22	ADULT	2023	Negative	62.4	901
A23	ADULT	2023	Negative	61.6	912
A24	ADULT	2023	Negative	75.9	741
A25	ADULT	2023	Negative	77.1	729
A26	ADULT	2023	Negative	66.8	842
A27	ADULT	2023	Negative	76.6	734
A28	ADULT	2023	Negative	80.4	700
A29	ADULT	2023	Negative	82.1	685
A30	ADULT	2023	Negative	75.5	745
A32	ADULT	2023	Negative	74.4	756
A33	ADULT	2023	Negative	74.8	752
A34	ADULT	2023	Negative	80.6	698
A35	ADULT	2023	Negative	72.2	779
A36	ADULT	2023	Negative	77.8	723
A37	ADULT	2023	Negative	80.4	700
A38	ADULT	2023	Negative	84.8	663
A39	ADULT	2023	Negative	81.4	691
A40	ADULT	2023	Negative	70.8	795
A41	ADULT	2023	Negative	82.3	683
A42	ADULT	2023	Negative	77.3	728
A43	ADULT	2023	Negative	70.8	795
A44	ADULT	2023	Negative	87.7	641
A45	ADULT	2023	Negative	86.7	649
A46	ADULT	2023	Negative	88.5	635
A47	ADULT	2023	Negative	85.7	656
A48	ADULT	2023	Negative	95.1	591
A49	ADULT	2023	Negative	97.5	577
A50	ADULT	2023	Negative	67	839
A52	ADULT	2023	Negative	66.8	842
A53	ADULT	2023	Negative	65.6	858
A54	ADULT	2023	Negative	98.9	569
A55	ADULT	2023	Negative	62.9	894
A56	ADULT	2023	Negative	67.8	830
A57	ADULT	2023	Positive	59.1	951
A58	ADULT	2023	Positive	52	1082
A59	ADULT	2023	Positive	59.5	946
A60	ADULT	2023	Negative	67.8	830
A61	ADULT	2023	Negative	101.7	553
A63	ADULT	2023	Negative	92.1	611
A64	ADULT	2023	Negative	108.7	517
A65	ADULT	2023	Negative	111.1	506
A66	ADULT	2023	Negative	99.1	568
A67	ADULT	2023	Negative	92.6	607
A68	ADULT	2023	Negative	105.5	533
A69	ADULT	2023	Negative	111.2	506
A70	ADULT	2023	Negative	90.1	624
A71	ADULT	2023	Negative	109.1	515
A72	ADULT	2023	Negative	99.9	563
A73	ADULT	2023	Negative	109.9	512
A74	ADULT	2023	Negative	95.2	591
A75	ADULT	2023	Negative	105.8	531
A76	ADULT	2023	Negative	97.3	578
A77	ADULT	2023	Negative	108.8	517
A78	ADULT	2023	Negative	77.6	725
A79	ADULT	2023	Negative	107	526
A80	ADULT	2023	Negative	95	591
A81	ADULT	2023	Negative	102	551
A82	ADULT	2023	Negative	102	551
A83	ADULT	2023	Negative	103.1	545
A84	ADULT	2023	Negative	100.4	560
A85	ADULT	2023	Negative	108.1	520
A86	ADULT	2023	Negative	100.1	562
A87	ADULT	2023	Negative	103.1	545
A88	ADULT	2023	Negative	100.4	560
A89	ADULT	2023	Negative	108.1	520
A90	ADULT	2023	Negative	94.4	596
A91	ADULT	2023	Negative	99.4	566
A92	ADULT	2023	Negative	100.5	560
A93	ADULT	2023	Negative	108.2	520
A94	ADULT	2023	Negative	104.2	540
A95	ADULT	2023	Negative	112.4	500
A96	ADULT	2023	Negative	106.9	526
A97	ADULT	2023	Negative	105.5	533
A98	ADULT	2023	Negative	88.6	635
A99	ADULT	2023	Negative	75.9	741
A100	ADULT	2023	Negative	102.6	548
A101	ADULT	2023	Negative	103.4	544
A102	ADULT	2023	Negative	95.7	588
B1	RECAPTURED	2023	Negative	64	879
B2	RECAPTURED	2023	Negative	68.4	822
B4	RECAPTURED	2023	Negative	66.6	844
B6	RECAPTURED	2023	Negative	62.4	901
B7	RECAPTURED	2023	Negative	69.1	813
B8	RECAPTURED	2023	Positive	59.1	951
B9	RECAPTURED	2023	Negative	67.2	837
B12	RECAPTURED	2023	Negative	68.1	826
B17	RECAPTURED	2023	Negative	66.7	843
B22	RECAPTURED	2023	Negative	71	792
B24	RECAPTURED	2023	Negative	64.9	866
B26	RECAPTURED	2023	Negative	69	815
B27	RECAPTURED	2023	Negative	69.7	807
B29	RECAPTURED	2023	Negative	102.2	550
B32	RECAPTURED	2023	Negative	70	557
B35	RECAPTURED	2023	Negative	101	804
B38	RECAPTURED	2023	Negative	93.2	603
B39	RECAPTURED	2023	Negative	90.4	622
B40	RECAPTURED	2023	Negative	90.6	620
B42	RECAPTURED	2023	Negative	100.1	562
B43	RECAPTURED	2023	Negative	89.1	631
B44	RECAPTURED	2023	Negative	93.9	599
B45	RECAPTURED	2023	Negative	96.3	584
B46	RECAPTURED	2023	Negative	95.1	592
B47	RECAPTURED	2023	Negative	92.5	608
B48	RECAPTURED	2023	Negative	104.9	536
B49	RECAPTURED	2023	Negative	100.1	562
B50	RECAPTURED	2023	Negative	100.4	560
B51	RECAPTURED	2023	Negative	99	568
B52	RECAPTURED	2023	Negative	229.2	245
B53	RECAPTURED	2023	Negative	86.2	653
B54	RECAPTURED	2023	Negative	98.6	570
B55	RECAPTURED	2023	Negative	108.7	517
B56	RECAPTURED	2023	Negative	97.3	578
B57	RECAPTURED	2023	Negative	109.7	512
B58	RECAPTURED	2023	Negative	104.9	536
B59	RECAPTURED	2023	Negative	107.5	523
B60	RECAPTURED	2023	Negative	107	526
B61	RECAPTURED	2023	Negative	104.3	539
B62	RECAPTURED	2023	Negative	87.4	643
B63	RECAPTURED	2023	Negative	93.1	604
B64	RECAPTURED	2023	Negative	98.1	573
B65	RECAPTURED	2023	Negative	101.8	552
B66	RECAPTURED	2023	Negative	91.8	613
B67	RECAPTURED	2023	Negative	99.1	567
B68	RECAPTURED	2023	Negative	102.3	550
B69	RECAPTURED	2023	Negative	98.2	573
AI_1	JUVENILE	2024	Negative	89.1	631
AI_3	JUVENILE	2024	Negative	82	686
AI_6	JUVENILE	2024	Negative	75.3	747
AI_7	JUVENILE	2024	Negative	85	662
AI_8	JUVENILE	2024	Negative	78.3	718
AI_9	JUVENILE	2024	Negative	85	662
AI_10	JUVENILE	2024	Negative	75.2	748
AI_11	JUVENILE	2024	Negative	80.2	701
AI_12	JUVENILE	2024	Negative	79.9	704
AI_13	JUVENILE	2024	Negative	82.7	680
AI_14	JUVENILE	2024	Negative	74.4	755
AI_15	JUVENILE	2024	Negative	74	760
AI_16	JUVENILE	2024	Negative	73.8	762
AI_17	JUVENILE	2024	Negative	77.4	727
AI_18	JUVENILE	2024	Negative	82	685
AI_19	JUVENILE	2024	Negative	73.1	769
AI_21	JUVENILE	2024	Negative	75.6	744
AI_22	JUVENILE	2024	Negative	77.2	728
AI_23	JUVENILE	2024	Negative	76.1	739
AI_24	JUVENILE	2024	Negative	74.6	753
AI_25	JUVENILE	2024	Negative	71.1	791
AI_26	JUVENILE	2024	Negative	78.6	715
AI_27	JUVENILE	2024	Negative	74.4	756
AI_28	JUVENILE	2024	Negative	64.9	866
AI_29	JUVENILE	2024	Negative	74.9	751
AI_30	JUVENILE	2024	Negative	78	721
AI_31	JUVENILE	2024	Negative	67.6	832
AI_32	JUVENILE	2024	Negative	76	740
AI_33	JUVENILE	2024	Negative	60.8	924
AI_34	JUVENILE	2024	Negative	74	760
AI_35	JUVENILE	2024	Negative	73.5	765
AI_37	JUVENILE	2024	Negative	69.3	812
AI_38	JUVENILE	2024	Negative	73.5	765
AI_40	JUVENILE	2024	Negative	75.1	749
AI_41	JUVENILE	2024	Negative	65.5	859
AI_42	JUVENILE	2024	Negative	64.3	874
AI_43	JUVENILE	2024	Negative	66	852
AI_44	JUVENILE	2024	Negative	88.7	634
AI_45	JUVENILE	2024	Negative	70.9	793
AI_46	JUVENILE	2024	Negative	72	781
AI_47	JUVENILE	2024	Negative	63.2	889
AI_48	JUVENILE	2024	Negative	78.7	714
AI_49	JUVENILE	2024	Negative	72.7	774
