# Supplementary material for: Serological Evidence of Flavivirus Exposure and Limited Avian Influenza Exposure in Urban House Martins from Southwestern Spain
Source: Animals (Basel). 2026 Mar 13;16(6):913. doi: 10.3390/ani16060913 (PMC13023242; doi:10.3390/ani16060913)
Supplement: Supplementary file 1 [file animals-16-00913-s001.zip › Supplementary material_Revised /Table S2.xlsx]

## Sheet: Results RT-qPC
ID	TARGET NAME	Cq	RESULTS
A1	AIV	Undetermined	Negative
A1	Xeno	27.1443	-
A9	AIV	Undetermined	Negative
A9	Xeno	27.1279	-
A17	AIV	Undetermined	Negative
A17	Xeno	26.9942	-
A25	AIV	Undetermined	Negative
A25	Xeno	27.1476	-
A33	AIV	Undetermined	Negative
A33	Xeno	27.0253	-
A41	AIV	Undetermined	Negative
A41	Xeno	26.9696	-
A49	AIV	Undetermined	Negative
A49	Xeno	27.0027	-
A57	AIV	Undetermined	Negative
A57	Xeno	27.091	-
B8	AIV	Undetermined	Negative
B8	Xeno	27.0377	-
B16	AIV	Undetermined	Negative
B16	Xeno	27.1302	-
B24	AIV	Undetermined	Negative
B24	Xeno	27.0916	-
B32	AIV	Undetermined	Negative
B32	Xeno	27.1125	-
A2	AIV	Undetermined	Negative
A2	Xeno	27.0594	-
A10	AIV	Undetermined	Negative
A10	Xeno	27.1138	-
A18	AIV	Undetermined	Negative
A18	Xeno	27.1197	-
A26	AIV	Undetermined	Negative
A26	Xeno	27.0625	-
A34	AIV	Undetermined	Negative
A34	Xeno	27.0466	-
A42	AIV	Undetermined	Negative
A42	Xeno	27.0006	-
A50	AIV	Undetermined	Negative
A50	Xeno	27.1062	-
B1	AIV	Undetermined	Negative
B1	Xeno	27.0376	-
B9	AIV	Undetermined	Negative
B9	Xeno	27.1013	-
B17	AIV	Undetermined	Negative
B17	Xeno	27.0398	-
B25	AIV	Undetermined	Negative
B25	Xeno	27.1504	-
B33	AIV	Undetermined	Negative
B33	Xeno	27.0523	-
A3	AIV	Undetermined	Negative
A3	Xeno	27.0804	-
A11	AIV	Undetermined	Negative
A11	Xeno	27.0229	-
A19	AIV	Undetermined	Negative
A19	Xeno	27.0753	-
A27	AIV	Undetermined	Negative
A27	Xeno	27.0328	-
A35	AIV	Undetermined	Negative
A35	Xeno	27.069	-
A43	AIV	Undetermined	Negative
A43	Xeno	27.0007	-
A51	AIV	Undetermined	Negative
A51	Xeno	27.0265	-
B2	AIV	Undetermined	Negative
B2	Xeno	27.0454	-
B10	AIV	Undetermined	Negative
B10	Xeno	27.0508	-
B18	AIV	Undetermined	Negative
B18	Xeno	27.0548	-
B26	AIV	Undetermined	Negative
B26	Xeno	27.0724	-
B34	AIV	Undetermined	Negative
B34	Xeno	27.098	-
A4	AIV	Undetermined	Negative
A4	Xeno	27.0092	-
A12	AIV	Undetermined	Negative
A12	Xeno	27.1081	-
A20	AIV	Undetermined	Negative
A20	Xeno	27.3708	-
A28	AIV	Undetermined	Negative
A28	Xeno	27.6163	-
A36	AIV	Undetermined	Negative
A36	Xeno	27.0729	-
A44	AIV	Undetermined	Negative
A44	Xeno	26.6387	-
A52	AIV	Undetermined	Negative
A52	Xeno	27.1642	-
B3	AIV	Undetermined	Negative
B3	Xeno	26.9567	-
B11	AIV	Undetermined	Negative
B11	Xeno	27.0224	-
B19	AIV	Undetermined	Negative
B19	Xeno	26.9574	-
B27	AIV	Undetermined	Negative
B27	Xeno	27.0582	-
B35	AIV	Undetermined	Negative
B35	Xeno	27.0071	-
A5	AIV	Undetermined	Negative
A5	Xeno	27.0988	-
A13	AIV	Undetermined	Negative
A13	Xeno	27.0271	-
A21	AIV	Undetermined	Negative
A21	Xeno	27.0006	-
A29	AIV	Undetermined	Negative
A29	Xeno	26.9482	-
A37	AIV	Undetermined	Negative
A37	Xeno	27.0557	-
A45	AIV	Undetermined	Negative
A45	Xeno	26.7851	-
A53	AIV	Undetermined	Negative
A53	Xeno	27.0468	-
B4	AIV	Undetermined	Negative
B4	Xeno	27.1296	-
B12	AIV	Undetermined	Negative
B12	Xeno	27.0101	-
B20	AIV	Undetermined	Negative
B20	Xeno	27.0954	-
B28	AIV	Undetermined	Negative
B28	Xeno	27.1508	-
B36	AIV	Undetermined	Negative
B36	Xeno	27.1339	-
A6	AIV	Undetermined	Negative
A6	Xeno	27.0858	-
A14	AIV	Undetermined	Negative
A14	Xeno	27.0671	-
A22	AIV	Undetermined	Negative
A22	Xeno	27.0763	-
A30	AIV	Undetermined	Negative
A30	Xeno	27.1346	-
A38	AIV	Undetermined	Negative
A38	Xeno	27.0962	-
A46	AIV	Undetermined	Negative
A46	Xeno	27.1032	-
A54	AIV	Undetermined	Negative
A54	Xeno	27.1475	-
B5	AIV	Undetermined	Negative
B5	Xeno	26.9955	-
B13	AIV	Undetermined	Negative
B13	Xeno	27.0421	-
B21	AIV	Undetermined	Negative
B21	Xeno	27.1014	-
B29	AIV	Undetermined	Negative
B29	Xeno	27.0659	-
B37	AIV	Undetermined	Negative
B37	Xeno	27.0958	-
A7	AIV	Undetermined	Negative
A7	Xeno	26.9903	-
A15	AIV	Undetermined	Negative
A15	Xeno	27.0718	-
A23	AIV	Undetermined	Negative
A23	Xeno	27.2669	-
A31	AIV	Undetermined	Negative
A31	Xeno	27.0408	-
A39	AIV	Undetermined	Negative
A39	Xeno	26.9713	-
A47	AIV	Undetermined	Negative
A47	Xeno	26.9907	-
A55	AIV	Undetermined	Negative
A55	Xeno	27.0574	-
B6	AIV	Undetermined	Negative
B6	Xeno	27.0032	-
B14	AIV	Undetermined	Negative
B14	Xeno	27.0659	-
B22	AIV	Undetermined	Negative
B22	Xeno	27.1472	-
B30	AIV	Undetermined	Negative
B30	Xeno	26.9641	-
B38	AIV	Undetermined	Negative
B38	Xeno	27.1058	-
A8	AIV	Undetermined	Negative
A8	Xeno	27.055	-
A16	AIV	Undetermined	Negative
A16	Xeno	27.1995	-
A24	AIV	Undetermined	Negative
A24	Xeno	27.1617	-
A32	AIV	Undetermined	Negative
A32	Xeno	27.0007	-
A40	AIV	Undetermined	Negative
A40	Xeno	27.018	-
A48	AIV	Undetermined	Negative
A48	Xeno	27.0502	-
A56	AIV	Undetermined	Negative
A56	Xeno	26.9997	-
B7	AIV	Undetermined	Negative
B7	Xeno	27.1543	-
B15	AIV	Undetermined	Negative
B15	Xeno	27.2458	-
B23	AIV	Undetermined	Negative
B23	Xeno	27.1219	-
B31	AIV	Undetermined	Negative
B31	Xeno	27.1564	-
B39	AIV	Undetermined	Negative
B39	Xeno	27.2008	-
B41	AIV	Undetermined	Negative
B41	Xeno	27.0379	-
C7	AIV	Undetermined	Negative
C7	Xeno	27.1807	-
C15	AIV	Undetermined	Negative
C15	Xeno	27.1223	-
C23	AIV	Undetermined	Negative
C23	Xeno	27.0428	-
C31	AIV	Undetermined	Negative
C31	Xeno	27.0115	-
C39	AIV	Undetermined	Negative
C39	Xeno	27.2973	-
C47	AIV	Undetermined	Negative
C47	Xeno	28.1462	-
B42	AIV	Undetermined	Negative
B42	Xeno	27.0879	-
C8	AIV	Undetermined	Negative
C8	Xeno	27.156	-
C16	AIV	Undetermined	Negative
C16	Xeno	27.1238	-
C24	AIV	Undetermined	Negative
C24	Xeno	26.9815	-
C32	AIV	Undetermined	Negative
C32	Xeno	27.1356	-
C40	AIV	Undetermined	Negative
C40	Xeno	27.2924	-
C48	AIV	Undetermined	Negative
C48	Xeno	27.9644	-
C1	AIV	Undetermined	Negative
C1	Xeno	27.0399	-
C9	AIV	Undetermined	Negative
C9	Xeno	27.2448	-
C17	AIV	Undetermined	Negative
C17	Xeno	27.1019	-
C25	AIV	Undetermined	Negative
C25	Xeno	27.0071	-
C33	AIV	Undetermined	Negative
C33	Xeno	27.0606	-
C41	AIV	Undetermined	Negative
C41	Xeno	27.1283	-
C49	AIV	Undetermined	Negative
C49	Xeno	28.0452	-
C2	AIV	Undetermined	Negative
C2	Xeno	27.0308	-
C10	AIV	Undetermined	Negative
C10	Xeno	27.0589	-
C18	AIV	Undetermined	Negative
C18	Xeno	27.079	-
C26	AIV	Undetermined	Negative
C26	Xeno	26.614	-
C34	AIV	Undetermined	Negative
C34	Xeno	27.0146	-
C42	AIV	Undetermined	Negative
C42	Xeno	27.1974	-
C50	AIV	Undetermined	Negative
C50	Xeno	28.0925	-
C3	AIV	Undetermined	Negative
C3	Xeno	27.0016	-
C11	AIV	Undetermined	Negative
C11	Xeno	27.0406	-
C19	AIV	Undetermined	Negative
C19	Xeno	26.8938	-
C27	AIV	Undetermined	Negative
C27	Xeno	26.5321	-
C35	AIV	Undetermined	Negative
C35	Xeno	27.0628	-
C43	AIV	Undetermined	Negative
C43	Xeno	27.12	-
C51	AIV	Undetermined	Negative
C51	Xeno	28.9944	-
C4	AIV	Undetermined	Negative
C4	Xeno	26.9885	-
C12	AIV	Undetermined	Negative
C12	Xeno	27.135	-
C20	AIV	Undetermined	Negative
C20	Xeno	27.0237	-
C28	AIV	Undetermined	Negative
C28	Xeno	27.0785	-
C36	AIV	Undetermined	Negative
C36	Xeno	27.115	-
C44	AIV	Undetermined	Negative
C44	Xeno	27.2466	-
C52	AIV	Undetermined	Negative
C52	Xeno	27.1003	-
C5	AIV	Undetermined	Negative
C5	Xeno	27.3531	-
C13	AIV	Undetermined	Negative
C13	Xeno	27.0543	-
C21	AIV	Undetermined	Negative
C21	Xeno	26.964	-
C29	AIV	Undetermined	Negative
C29	Xeno	26.9473	-
C37	AIV	Undetermined	Negative
C37	Xeno	27.0944	-
C45	AIV	Undetermined	Negative
C45	Xeno	27.3697	-
C53	AIV	Undetermined	Negative
C53	Xeno	27.1453	-
C6	AIV	Undetermined	Negative
C6	Xeno	27.059	-
C14	AIV	Undetermined	Negative
C14	Xeno	27.0731	-
C22	AIV	Undetermined	Negative
C22	Xeno	27.0479	-
C30	AIV	Undetermined	Negative
C30	Xeno	27.066	-
C38	AIV	Undetermined	Negative
C38	Xeno	27.0484	-
C46	AIV	Undetermined	Negative
C46	Xeno	26.983	-
Positive	AIV	25.5616	-
Positive	Xeno	24.5635	-
